# Supplementary material for: Objective Methods of 5-Aminolevulinic Acid-Based Endoscopic Photodynamic Diagnosis Using Artificial Intelligence for Identification of Gastric Tumors
Source: J Clin Med. 2022 May 27;11(11):3030. doi: 10.3390/jcm11113030 (PMC9181250; doi:10.3390/jcm11113030)
Supplement: Supplementary file 1 [file jcm-11-03030-s001.zip]

Archive with 1 entries (1 files):
- jcm-1695380-supplementary.pdf
